# Supplementary material for: Meta-analysis of the Microbial Diversity Cultured in Bioreactors Simulating the Gut Microbiome
Source: Microb Ecol. 2024 Apr 8;87(1):57. doi: 10.1007/s00248-024-02369-0 (PMC11001690; doi:10.1007/s00248-024-02369-0)
Supplement: Supplementary file 2 — Supplementary file2 (CSV 7 KB) [file 248_2024_2369_MOESM2_ESM.csv]

bioreactor_model	primary_id	donor	fecalSampleSequence	bioreactor_type	ndonor_type	country_donor	continent	predigestion	stage	stages	working_volume_mL	pH_ac	pH_tc	pH_dc	stirring_speed_rpm	total_retention_time_h	treatment	external_microorganism	flushing_gas	CO2_.	N2_.	H2_.	region_16S	media_based_on	vitamins	peptone	yeast_extract	NaHCO3	CaCl2	pectin	xylan	arabinogalactan	starch	casein	inulin	NaCl	K2HPO4	NaH2PO4	KH2PO4	MgSO4	hemin	menadione	bile_salts_oxgall	L_cysteine	mucin	glucose	pancreatin	cellobiose	lactose
M-SHIME_Chassaing_et_al_2017	ERP021273	healthy	no	SHIME	1_individual	Belgium	Europe	yes	3	st_si_ac	500	6.15	NA	NA	200	20	CMC	no	N2	0	100	0	V4	SHIME	no	1	3	0.75	0	0	0	0	0	0	0	0	0	0	0	0	0	0	0.36	0.5	4	0	54	0	0
TIM-2_Larsen_et_al_2019	ERP107582	healthy	no	TIM-2	8_pooled	Netherlands	Europe	no	1	ac	40	5.8	NA	NA	NA	72	Pectin	no	N2	0	100	0	V3	SIEM	yes	9.375	0	0	14	7.5	0	0	0	9.375	0	137	76	0	0	49	0	0	15.625	4	0	0	0	0	0
Infors_Reese_et_al_2018	ERP108433	healthy	no	Infors	3_individual	United States	North America	no	1	ac	400	6.9	NA	NA	NA	24	antibiotic	no	N2	0	100	0	V4	Macfarlane et al. 1998	no	2	2	2	0.01	2	2	2	5	3	1	0.1	0.01	0	0.04	0.01	5	1	0.5	0.5	4	0	0	0	0
PolyFermS_Pham_et_al_2019	ERP114897	FFInfant	no(exclude TR2,T3-fermentation2, TR4)	polyferms	2_individual	Switzerland	Europe	no	1	ac	200	6	NA	NA	180	5	pH_donor_lactate_LUB	E. limosum + P. avidum	CO2	0	100	0	V3_V4	6-month-old infants	yes	0.5	2.5	1.5	75	0	0	0	0	0.5	0	4.5	0	0	0.5	0.61	0.01	0	0.05	0.8	4	0	0	0	6.4
batch_Bas-Bellver_et_al_2020	ERP120273	healthy	no	batch	7_individual	Spain	Europe	yes	0	batch	50	NA	NA	NA	NA	24	Persimmon_Blueberry	no	no	0	0	0	V3_V4	Olano et al. 2000	yes	2	2	2	0.01	0	0	0	0	0	0	0.1	0.04	0	0.04	5	1	0	0.5	0.5	0	0	0	0	0
TIM-2_Vieira_et_al_2021	ERP124577	lean_obese	no	TIM-2	5_pooled_13_pooled	Netherlands	Europe	yes	0	ac	60	5.9	NA	NA	NA	22	lean_obese_probiotic_acerola		N2	0	100	0	V3_V4	SIEM	yes	9.375	0	0	14	12	12	12	100	9.375	0	137	76	0	0	49	0	0	15.625	4	0	0	0	0	0
batch_Kleigrewe_et_al_2022	SRP187837	healthy	no	batch	3_pooled	Germany	Europe	yes	0	batch	100	NA	NA	NA	NA	24	Flaxseed	no	no	0	0	0	V3_V4	Macfarlane et al. 1998	no	5	4.5	1.5	0.11	2	2	2	5	3	1	4.5	0	0	0.5	0.61	0.01	0	0.4	0.8	4	0	0	0	0
batch_Elmen_et_al_2020	SRP241247	vegetarians	no	batch	12_pooled	United States	North America	no	0	batch	NA	7.4	NA	NA	NA	NA	emulsifiers	no	N2:H2	0	91	9	V3_V4	CDM	yes	0	0	5	0	0	0	0	2.5	0	2.5	0	0	1.26	1.49	0	1.2	0	0	0	0	0	0	0	0
single_stage_Xu_et_al_2019	SRP247849	healthy	no	single_stage	6_pooled	China	Asia	no	1	ac	600	6.8	NA	NA	NA	16	xylitol	no	N2	0	100	0	V3_V4	Yin et al. 2013	no	3	4.5	0	0.18	0	0	0	8	0	0	4.5	0	0	0.4	1.47	0.05	0	0.4	0.8	0.5	0	0	0	0
M-ARCOL_Deschamps_et_al_2020	SRP266568	healthy	yes(stool)	ARCOL	2_individual	France	Europe	no	1	ac	300	6.3	NA	NA	400	24	Stool_storage	no	no	0	0	0	V3_V4	Macfarlane et al. 1998	yes	0	0	0	0.34	8	6	6	50	0	0	4.5	1.91	0	0	0.24	0.02	0	0.4	0.4	15	0	0	0	0
SHIME_Firrman_et_al_2021	SRP290868	healthy	yes(ORIDay0, V1.inoculum.1)	SHIME	1_individual	United States	North America	no	m	s+m	500	5.6-5.9-7	6.1-6.4	6.6-6.9	NA	40	single vs multistage	no	N2	0	100	0	V1_V2	Prodigest	yes	2	3	2.25	0	2	0.5	1.2	0	0	0	0	0	0	0	0	0	0	1.08	0.5	2	3	162	0	0
M-SHIME_Abbeele_et_al_2021	SRP307470	BFInfant_Toddler	no	SHIME	2_individual	United States	North America	yes	4	st+si_ac_dc	300	5.8-6.0	NA	6.0-6.5	400	32	BFInfant_Toddler_Lactose_2FL	no	N2	0	100	0	V3_V4	BFInfants_Toddler	no	0	1	2.5	0	0	0	0	0	0	0	0	0	0	0	0	0	0	4	0.2	4	0	0.9	0	0
ARCOL_Leclerc_et_al_2021	SRP309452	healthy	yes(FM2_donor, FM1_donor)	ARCOL	2_individual	France	Europe	no	1	ac	300	6.2	NA	NA	400	24	Nitric oxide	no	no	0	0	0	V3_V4	Macfarlane et al. 1998	yes	0	0	0	0.34	8	6	6	50	0	0	4.5	1.91	0	0	0.24	0.02	0	0.4	0.4	15	0	0	0	0
SIMGI_Zorraquin_et_al_2021	SRP320497	healthy	yes(Faecal microbiota 0h)	SIMGI	1_individual	Spain	Europe	yes	0	dc	60	NA	NA	6.8	NA	48	Wine	no	no	0	0	0	V3_V4	Gil at al. 2016	yes	2	2	2	5	0	0	0	0	0	0	0.1	0.04	0	0.04	5	0.05	0	0.5	0.5	0	0	0	0	0
SHIME_Liu_et_al_2022	SRP359931	healthy	yes(0h)	SHIME	5_individual	China	Asia	yes	5	st_si_ac_tc_dc	500	NA	NA	NA	90	48	CSF	no	N2	0	100	0	V3_V4	Possemiers et al. 2016	no	1.8	1.8	1.8	0	0	0	0	0	0	0	0	4.7	0	14.7	0	0	0	0	0.5	0.9	0	0	0	0
SHIME_Ma_et_al_2022	SRP369790	healthy	no	SHIME	5_pooled	China	Asia	no	5	st_si_ac_tc_dc	500	5.6-5.9	6.1-6.4	6.6-6.9	NA	NA	DBDPE	no	N2	0	100	0	V3_V4	SHIME	no	2	3	2.25	0	2	0.5	1.2	0	0	0	0	0	0	0	0	0	0	1.08	0.5	2	3	0	0	0
batch_Korth_et_al_2022	SRP370478	healthy	no	batch	4_individual	United States	North America	yes	0	batch	0.21	NA	NA	NA	NA	16	popcorn	no	no	0	0	0	V4	popcorn	no	0	0	0	0	0	0	0	0	0	0	0	0	0	0	0	0	0	0	0	0	0	0	0	0
batch_Kim_et_al_2022	SRP383204	healthy	no	batch	1_individual	New Zealand	Oceania	yes	0	batch	12	NA	NA	NA	NA	NA	chewing	no	N2:CO2:H2	5	90	5	V3_V4	rice+CFBM	yes	2	0	2	5	0	0	0	0	0	0	0.1	0.04	0	0.04	5	0.05	0	0.5	0.5	0	0	0	0	0
[truncated: 48 more columns]
